# Supplementary material for: Morpho-Molecular Identification and Pathogenic Characterization of Fusarium and Colletotrichum Species Associated with Intercropped Soybean Pod Decay
Source: Pathogens. 2025 Oct 8;14(10):1020. doi: 10.3390/pathogens14101020 (PMC12567077; doi:10.3390/pathogens14101020)
Supplement: Supplementary file 1 [file pathogens-14-01020-s001.zip]

Archive with 1 entries (1 files):
- pathogens-3843172-supplementary.pdf
